# Supplementary material for: Quality Control of RNA Preservation and Extraction from Paraffin-Embedded Tissue: Implications for RT-PCR and Microarray Analysis
Source: PLoS One. 2013 Jul 31;8(7):e70714. doi: 10.1371/journal.pone.0070714 (PMC3729557; doi:10.1371/journal.pone.0070714)
Supplement: Table S1 — Amplicon sizes of the “Human molecular mechanisms of cancer” assay. (XLS) [file pone.0070714.s002.xls]

## Sheet: Tabelle1
Assay	Amplicon size [bp]
18S	187
FN1	81
GAPDH	124
CTNNB1	86
FOS	77
CDH1	61
RHOA	62
AKT1	66
NFKBIA	68
CCND1	57
EGFR	60
MYC	65
MAPK14	62
GUSB	81
AKT2	62
ITGB1	75
VEGFA	59
PIK3R1	80
HPRT1	100
MDM2	73
BCL2L1	65
CDKN1A	66
CDK4	65
DVL1	82
SHC1	147
BAX	62
CDKN1B	71
ERBB2	60
ITGAV	61
TGFB1	57
GRB2	68
SMAD4	86
TGFBR2	70
COL1A1	66
PTEN	169
GSK3B	73
NFKB2	70
BRAF	77
MAP2K1	141
TP53	108
JUN	64
KDR	83
ELK1	119
MAPK1	74
CRK	129
IGF1	68
KRAS	109
TCF3	74
BCAR1	78
RELA	71
BID	136
PTK2	68
HGF	92
NRAS	86
CDK2	58
FAS	97
APC	62
SOS1	81
RAF1	90
SRC	70
NFKB1	66
ABL1	60
CASP9	71
PTK2B	65
CCND3	67
MAP3K5	138
MAPK3	64
TGFBR1	92
ITGB3	59
IGF1R	64
FYN	99
HRAS	69
CASP8	124
MAPK8	83
FZD1	83
BCL2L11	67
RB1	72
FADD	112
CCND2	69
E2F1	84
FGF2	82
PIK3CA	104
SPP1	63
BCL2	76
RAC1	93
FASLG	78
CDKN2A	116
CCNE1	64
CYCS	152
KIT	64
ITGA2B	73
LEF1	60
CDC42	114
MAX	72
CDKN2B	128
